# Supplementary material for: Two Novel Iboga-Type and an Oxindole Glucuronide Alkaloid from Tabernaemontana peduncularis Disclose Related Biosynthetic Pathways to Tabernaemontana divaricata
Source: Molecules. 2023 Sep 16;28(18):6664. doi: 10.3390/molecules28186664 (PMC10535570; doi:10.3390/molecules28186664)
Supplement: Supplementary file 1 [file molecules-28-06664-s001.zip]

Archive with 1 entries (1 files):
- molecules-2589864-supplementary.pdf
